# Supplementary material for: Topical Administration of Sitagliptin Prevents Retinal Neurodegeneration in a Model of Glaucoma Induced by Dexamethasone
Source: Int J Mol Sci. 2025 Dec 20;27(1):48. doi: 10.3390/ijms27010048 (PMC12785737; doi:10.3390/ijms27010048)
Supplement: Supplementary file 1 [file ijms-27-00048-s001.zip]

Archive with 1 entries (1 files):
- ijms-3976550-supplementary.pdf
